# Supplementary material for: Inflammatory Potential of the Diet and Incidence of Crohn’s Disease and Ulcerative Colitis in the EPIC-Spain Cohort
Source: Nutrients. 2021 Jun 26;13(7):2201. doi: 10.3390/nu13072201 (PMC8308349; doi:10.3390/nu13072201)
Supplement: Supplementary file 1 [file nutrients-13-02201-s001.zip]

Archive with 1 entries (1 files):
- nutrients-1238656-supplementary.pdf
